# Supplementary material for: Local Community Composition Drives Avian Borrelia burgdorferi Infection and Tick Infestation
Source: Vet Sci. 2022 Jan 29;9(2):55. doi: 10.3390/vetsci9020055 (PMC8875765; doi:10.3390/vetsci9020055)
Supplement: Supplementary file 1 [file vetsci-09-00055-s001.zip]

Archive with 1 entries (1 files):
- vetsci-1409203-supplementary.pdf
